# Supplementary material for: Effect of fatty acid profiles in varying recipes of ready-to-use therapeutic foods on neurodevelopmental and clinical outcomes of children (6–59 months) with severe wasting: a systematic review
Source: Nutr Rev. 2023 Dec 22;82(12):1784–99. doi: 10.1093/nutrit/nuad151 (PMC11551450; doi:10.1093/nutrit/nuad151)
Supplement: nuad151_Supplementary_Data [file nuad151_supplementary_data.zip]

Archive with 5 entries (4 files):
- nuad151_Supplementary_Data/
- nuad151_Supplementary_Data/EFA in RUTF SR_ PRISMA_2020.docx
- nuad151_Supplementary_Data/Table S1.docx
- nuad151_Supplementary_Data/Table S2 Excluded studies with reasons.docx
- nuad151_Supplementary_Data/Table S3 Summary of findings table and quality.pdf
